# Supplementary material for: Synergistic phase separation of two pathways promotes integrin clustering and nascent adhesion formation
Source: eLife. 2022 Jan 20;11:e72588. doi: 10.7554/eLife.72588 (PMC8791637; doi:10.7554/eLife.72588)
Supplement: Figure 1—figure supplement 2—source data 1. [file elife-72588-fig1-figsupp2-data1.zip]

Archive with 19 entries (18 files):
- Figure1-figure supplement2-sourcedata/
- Figure1-figure supplement2-sourcedata/Uncropped_Labeled_Gels_Fig1s2.tif
- __MACOSX/Figure1-figure supplement2-sourcedata/._Uncropped_Labeled_Gels_Fig1s2.tif
- Figure1-figure supplement2-sourcedata/181018_Kin-GF-Coomassie.tiff
- __MACOSX/Figure1-figure supplement2-sourcedata/._181018_Kin-GF-Coomassie.tiff
- Figure1-figure supplement2-sourcedata/.DS_Store
- __MACOSX/Figure1-figure supplement2-sourcedata/._.DS_Store
- Figure1-figure supplement2-sourcedata/200522_Nck_N-WASP-Coomassie.tif
- __MACOSX/Figure1-figure supplement2-sourcedata/._200522_Nck_N-WASP-Coomassie.tif
- Figure1-figure supplement2-sourcedata/160812_B1_Integrin-Coomassie.tif
- __MACOSX/Figure1-figure supplement2-sourcedata/._160812_B1_Integrin-Coomassie.tif
- Figure1-figure supplement2-sourcedata/190807_Cas_Coomassie.png
- __MACOSX/Figure1-figure supplement2-sourcedata/._190807_Cas_Coomassie.png
- Figure1-figure supplement2-sourcedata/160906_Pxn-Coomassie.tif
- __MACOSX/Figure1-figure supplement2-sourcedata/._160906_Pxn-Coomassie.tif
- Figure1-figure supplement2-sourcedata/160817_pCas-TlnH-Commassie.tif
- __MACOSX/Figure1-figure supplement2-sourcedata/._160817_pCas-TlnH-Commassie.tif
- Figure1-figure supplement2-sourcedata/180310_FAK_GF-Coomassie.tiff
- __MACOSX/Figure1-figure supplement2-sourcedata/._180310_FAK_GF-Coomassie.tiff
