# Supplementary material for: Synergistic phase separation of two pathways promotes integrin clustering and nascent adhesion formation
Source: eLife. 2022 Jan 20;11:e72588. doi: 10.7554/eLife.72588 (PMC8791637; doi:10.7554/eLife.72588)
Supplement: Figure 3—figure supplement 2—source data 1. [file elife-72588-fig3-figsupp2-data1.zip]

Archive with 5 entries (4 files):
- Figure3-figure supplement2 - source data/
- Figure3-figure supplement2 - source data/Uncropped_Labeled_Gels_Fig3s2.tif
- __MACOSX/Figure3-figure supplement2 - source data/._Uncropped_Labeled_Gels_Fig3s2.tif
- Figure3-figure supplement2 - source data/210511_hisKin-Cas_Pulldown-gel2.tif
- __MACOSX/Figure3-figure supplement2 - source data/._210511_hisKin-Cas_Pulldown-gel2.tif
