# Supplementary material for: Synergistic phase separation of two pathways promotes integrin clustering and nascent adhesion formation
Source: eLife. 2022 Jan 20;11:e72588. doi: 10.7554/eLife.72588 (PMC8791637; doi:10.7554/eLife.72588)
Supplement: Figure 6—figure supplement 3—source data 1. [file elife-72588-fig6-figsupp3-data1.zip]

Archive with 23 entries (20 files):
- Figure6-figure suppelment3-sourcedata/
- Figure6-figure suppelment3-sourcedata/.DS_Store
- __MACOSX/Figure6-figure suppelment3-sourcedata/._.DS_Store
- Figure6-figure suppelment3-sourcedata/A/
- Figure6-figure suppelment3-sourcedata/B/
- Figure6-figure suppelment3-sourcedata/A/Uncropped_Labeled_Gels_Fig6s2a.tif
- __MACOSX/Figure6-figure suppelment3-sourcedata/A/._Uncropped_Labeled_Gels_Fig6s2a.tif
- Figure6-figure suppelment3-sourcedata/A/20191217_actinWB 0'5s.tif
- __MACOSX/Figure6-figure suppelment3-sourcedata/A/._20191217_actinWB 0'5s.tif
- Figure6-figure suppelment3-sourcedata/A/20191217_casWB_60s.tif
- __MACOSX/Figure6-figure suppelment3-sourcedata/A/._20191217_casWB_60s.tif
- Figure6-figure suppelment3-sourcedata/A/20191217_fakWB_60s.tif
- __MACOSX/Figure6-figure suppelment3-sourcedata/A/._20191217_fakWB_60s.tif
- Figure6-figure suppelment3-sourcedata/A/20191217_casWB 30s.tif
- __MACOSX/Figure6-figure suppelment3-sourcedata/A/._20191217_casWB 30s.tif
- Figure6-figure suppelment3-sourcedata/B/200519_ActinWB_0'5s.tif
- __MACOSX/Figure6-figure suppelment3-sourcedata/B/._200519_ActinWB_0'5s.tif
- Figure6-figure suppelment3-sourcedata/B/Uncropped_Labeled_Gels_Fig6s2b.tif
- __MACOSX/Figure6-figure suppelment3-sourcedata/B/._Uncropped_Labeled_Gels_Fig6s2b.tif
- Figure6-figure suppelment3-sourcedata/B/200519_FAKWB_15s.tif
- __MACOSX/Figure6-figure suppelment3-sourcedata/B/._200519_FAKWB_15s.tif
- Figure6-figure suppelment3-sourcedata/B/200521_CasWB_10s.tif
- __MACOSX/Figure6-figure suppelment3-sourcedata/B/._200521_CasWB_10s.tif
