# Supplementary material for: Synergistic phase separation of two pathways promotes integrin clustering and nascent adhesion formation
Source: eLife. 2022 Jan 20;11:e72588. doi: 10.7554/eLife.72588 (PMC8791637; doi:10.7554/eLife.72588)
Supplement: Figure 8—source data 1. [file elife-72588-fig8-data1.zip]

Archive with 9 entries (8 files):
- Figure8-sourcedata/
- Figure8-sourcedata/20201201_FAKWB_40s.tif
- __MACOSX/Figure8-sourcedata/._20201201_FAKWB_40s.tif
- Figure8-sourcedata/20201201_CasWB_60s.tif
- __MACOSX/Figure8-sourcedata/._20201201_CasWB_60s.tif
- Figure8-sourcedata/Uncropped_Labeled_Gels_Fig7.tif
- __MACOSX/Figure8-sourcedata/._Uncropped_Labeled_Gels_Fig7.tif
- Figure8-sourcedata/20201201_ActinWB_1s.tif
- __MACOSX/Figure8-sourcedata/._20201201_ActinWB_1s.tif
